# Supplementary material for: Exploration of different quantitative polymerase chain reaction-based genotyping methods to distinguish Apcmin/+ mice from wildtype mice
Source: PLoS One. 2025 Feb 4;20(2):e0317038. doi: 10.1371/journal.pone.0317038 (PMC11793731; doi:10.1371/journal.pone.0317038)
Supplement: S1 Table — (XLSX) [file pone.0317038.s001.xlsx]

## Sheet: S1 Table
S1 Table. Type-scores of Fig 4B.
WT (n=20)	Min/+ (n=22)	Mut (n=2)
0.49	0.92	1.79
0.54	0.92	1.86
0.54	0.92
0.55	0.94
0.55	0.94
0.56	0.94
0.56	0.94
0.56	0.94
0.56	0.94
0.56	0.94
0.56	0.96
0.57	0.96
0.57	0.96
0.57	0.97
0.57	0.97
0.59	0.98
0.59	0.98
0.6	0.99
0.6	1.01
0.6	1.03
	1.04
	1.06
