# Supplementary material for: Exploration of different quantitative polymerase chain reaction-based genotyping methods to distinguish Apcmin/+ mice from wildtype mice
Source: PLoS One. 2025 Feb 4;20(2):e0317038. doi: 10.1371/journal.pone.0317038 (PMC11793731; doi:10.1371/journal.pone.0317038)
Supplement: S2 Table — (XLSX) [file pone.0317038.s002.xlsx]

## Sheet: S2 Table
S2 Table. Type-scores of Fig 4C.
WT (n=49)	WT -std	Min/+ (n=54)	Min/+ -std	Mut -std
0.65	0.6185	1.18	1.087	1.79
0.63	0.7239	1.14	1.209	1.86
0.63	0.73	1.24	1.2718
0.67	0.7731	1.17	1.2241
0.68		1.19
0.6		1
0.64		0.974429
0.588711		1.05312
0.58932		1.05995
0.591683		1.09474
0.594582		1.09805
0.608349		1.10076
0.612604		1.10842
0.619964		1.11147
0.623609		1.12134
0.628072		1.12751
0.630083		1.13164
0.632436		1.14152
0.635107		1.14313
0.635256		1.14467
0.638521		1.14966
0.641038		1.15403
0.643812		1.16384
0.653905		1.16486
0.658823		1.16956
0.66255		1.17646
0.67789		1.17662
0.681063		1.17815
0.693859		1.17976
0.684846		1.1753
0.685308		1.18734
0.693059		1.21724
0.698942		1.21852
0.706921		1.22026
0.723989		1.2215
0.72747		1.2388
0.731635		1.24402
0.733251		1.24796
0.733274		1.25024
0.734451		1.25781
0.738673		1.25883
0.738709		1.26727
0.75164		1.26864
0.754107		1.27358
0.754707		1.2823
0.764484		1.28573
0.764715		1.30361
0.773459		1.30435
0.77879		1.30451
		1.30515
		1.33465
		1.35752
		1.39229
		1.39324
